# Supplementary material for: Combination of Supramicrosurgical Lymphatico-Venular Anastomosis (sLVA) and Lymph-Sparing Liposuction in Treating Cancer-Related Lymphedema: Rationale for a Regional One-Stage Approach
Source: J Clin Med. 2024 May 13;13(10):2872. doi: 10.3390/jcm13102872 (PMC11121812; doi:10.3390/jcm13102872)
Supplement: Supplementary file 1 [file jcm-13-02872-s001.zip]

Archive with 1 entries (1 files):
- jcm-3005069-supplementary.pdf
